# Supplementary material for: Genome-Wide Analysis of the Gibberellin-Oxidases Family Members in Four Prunus Species and a Functional Analysis of PmGA2ox8 in Plant Height
Source: Int J Mol Sci. 2024 Aug 9;25(16):8697. doi: 10.3390/ijms25168697 (PMC11354515; doi:10.3390/ijms25168697)
Supplement: Supplementary file 1 [file ijms-25-08697-s001.zip]

Archive with 1 entries (1 files):
- ijms-3115528-supplementary.pdf
